# Supplementary material for: Nicotinamide Mononucleotide Enhances Boar Sperm Quality via Maintaining Mitochondrial Function During Liquid Storage
Source: Animals (Basel). 2025 Nov 22;15(23):3383. doi: 10.3390/ani15233383 (PMC12691309; doi:10.3390/ani15233383)
Supplement: Supplementary file 1 [file animals-15-03383-s001.zip]

Archive with 1 entries (1 files):
- animals-3968884-supplementary.pdf
